# Supplementary material for: Total chemical synthesis of a thermostable enzyme capable of polymerase chain reaction
Source: Cell Discov. 2017 Feb 28;3:17008–. doi: 10.1038/celldisc.2017.8 (PMC5335361; doi:10.1038/celldisc.2017.8)
Supplement: Supplementary Tables [file celldisc20178-s2.xlsx]

## Sheet: Trypsin-treated
Accession	Description	Score	Coverage	# Proteins	# Unique Peptides	# Peptides	# PSMs	# AAs	MW [kDa]	calc. pI
	>	23587.9	90.78	1	95	95	5771	358	40.7755	9.24658
	A2	Sequence	# PSMs	# Proteins	# Protein Groups	Protein Group Accessions	Modifications	ΔCn	XCorr	Charge	MH+ [Da]	ΔM [ppm]	RT [min]	# Missed Cleavages
	High	EYSEKIEIASIDEAYLDISDKVR	381	1	1			0	9.66234	3	2686.36	6.16805	58.2554	2
	High	LGINKLVDTLAIEFDKLK	56	1	1			0	7.83818	3	2030.2	6.8644	58.2632	2
	High	IAADIAKPNGIKVIDDEEVKR	39	1	1			0	7.79874	3	2294.28	3.43541	27.4821	2
	High	GKPVVVSVFSGRFEDSGAVATANYEARK	384	1	1			0	7.56306	4	2941.52	2.72297	41.2999	2
	High	IAADIAKPnGIKVIDDEEVKR	55	1	1		N9(Deamidated)	0	7.17871	3	2295.26	3.82967	28.9338	2
	High	LGInKLVDTLAIEFDKLK	41	1	1		N4(Deamidated)	0	7.1772	3	2031.18	3.5221	63.7186	2
	High	TFPHGISKETAYAESVKLLQK	23	1	1			0	7.01738	3	2347.27	3.54014	32.3712	2
	High	LVDTLAIEFDKLKGIIGEAK	34	1	1			0	6.78367	4	2173.26	3.80765	56.7193	2
	High	IAADIAKPnGIKVIDDEEVK	16	1	1		N9(Deamidated)	0	6.77619	3	2139.17	5.15769	33.4933	1
	High	LIRELDIADVPGIGNITAEK	58	1	1			0	6.76267	2	2137.19	1.7789	48.7936	1
	High	GRTFPHGISKETAYAESVK	47	1	1			0	6.59981	3	2078.07	3.03109	20.3651	2
	High	IEIASIDEAYLDISDKVR	319	1	1			0	6.47212	3	2050.08	4.48356	52.7143	1
	High	GKPVVVSVFSGRFEDSGAVATANYEAR	486	1	1			0	6.391	3	2813.43	3.09011	38.8053	1
	High	LIRELDIADVPGIGNITAEKLK	16	1	1			0	6.21752	3	2378.38	5.02158	47.2463	2
	High	TFPHGISKETAYAESVK	82	1	1			0	6.02272	3	1864.95	4.31068	22.4591	1
	High	FEDSGAVATANYEARK	48	1	1			0	5.97689	3	1728.83	3.80679	19.4937	1
	High	ELDIADVPGIGNITAEKLK	30	1	1			0	5.95997	3	1996.1	3.76813	48.3963	1
	High	LIRELDIADVPGIGnITAEK	7	1	1		N15(Deamidated)	0	5.8782	2	2138.18	3.54452	50.6391	1
	High	EYSEKIEIASIDEAYLDISDK	161	1	1			0	5.77295	3	2431.19	4.92611	70.1928	1
	High	DYREAYALGLEIKNK	21	1	1			0	5.67832	4	1782.94	2.85086	31.7725	2
	High	IPKAIHVVAVTEDLDIVSR	6	1	1			0	5.64641	3	2075.19	1.08196	42.2076	1
	High	IAADIAKPNGIKVIDDEEVK	3	1	1			0	5.57325	3	2138.18	3.10818	30.7819	1
	High	ELDIADVPGIGNITAEK	87	1	1			0	5.4158	2	1754.93	4.65505	52.7577	0
	High	KFGVKAGIPIVEAK	8	1	1			0	5.40762	2	1456.89	2.35854	26.4349	2
	High	LIRELDIADVPGIGnITAEKLK	3	1	1		N15(Deamidated)	0	5.40057	3	2379.35	1.63043	48.9899	2
	High	AGIPIVEAKKILPNAVYLPIR	6	1	1			0	5.39405	3	2275.4	4.4882	49.2938	2
	High	ILPNAVYLPIRKEVYQQVSAR	7	1	1			0	5.37946	4	2457.41	3.82269	40.3042	2
	High	ETAYAESVKLLQKILEEDER	4	1	1			0	5.34753	3	2364.24	3.33152	55.7099	2
	High	ILEKEKITVTVGISK	117	1	1			0	5.26957	2	1658.01	1.32765	27.7181	2
	High	AIHVVAVTEDLDIVSR	513	1	1			0	5.2667	4	1736.96	3.70468	40.7271	0
	High	LGINKLVDTLAIEFDK	5	1	1			0	5.22401	3	1789.02	4.63033	55.3357	1
	High	TFPHGISKETAYAESVKLLqK	2	1	1		Q20(Deamidated)	0	5.14886	3	2348.26	6.03077	33.7992	2
	High	KILPNAVYLPIRK	73	1	1			0	5.13085	3	1524.97	2.97275	30.0663	2
	High	IPKAIHVVAVTEDLDIVSRGR	2	1	1			0	5.11021	4	2288.32	6.13604	38.1623	2
	High	ELDIADVPGIGNITAEKLKK	14	1	1			0	5.09033	4	2124.2	2.81657	42.1192	2
	High	YLISLARDEYnEPIRTR	11	1	1		N11(Deamidated)	0	5.07453	3	2110.11	6.38786	33.0664	2
	High	NKVFAKIAADIAKPNGIK	3	1	1			0	5.01081	4	1898.13	5.09839	28.0552	2
	High	LGInKLVDTLAIEFDK	4	1	1		N4(Deamidated)	0	4.99268	3	1790	4.31688	60.789	1
	High	AIHVVAVTEDLDIVSRGR	34	1	1			0	4.95847	3	1950.09	4.26436	34.5015	1
	High	FEDSGAVATANYEAR	129	1	1			0	4.92902	2	1600.72	0.57333	29.674	0
	High	ELDIADVPGIGnITAEK	7	1	1		N12(Deamidated)	0	4.89193	2	1755.91	6.80343	53.5352	0
	High	NLEEIKPYLFRAIEESYYK	23	1	1			0	4.87452	3	2405.25	4.56448	45.8899	1
	High	IEIASIDEAYLDISDK	68	1	1			0	4.87246	2	1794.9	1.27721	51.5962	0
	High	ELDIADVPGIGnITAEKLKK	3	1	1		N12(Deamidated)	0	4.82119	2	2125.18	3.39893	44.1025	2
	High	GKPVVVSVFSGRFEDSGAVATAnYEARK	14	1	1		N23(Deamidated)	0	4.74754	4	2942.52	7.73927	41.9144	2
	High	FSKFIEAIGLDKFFDT	19	1	1			0	4.7042	2	1877.97	2.9688	58.8124	2
	High	ELDIADVPGIGnITAEKLK	7	1	1		N12(Deamidated)	0	4.69708	2	1997.08	1.23275	50.5802	1
	High	ETAYAESVKLLQK	17	1	1			0	4.67951	2	1479.81	5.16591	27.1735	1
	High	DYREAYALGLEIK	301	1	1			0	4.6448	3	1540.81	3.44044	39.0187	1
	High	FEDSGAVATAnYEARK	6	1	1		N11(Deamidated)	0	4.61194	3	1729.82	8.35209	20.7434	1
	High	RnSRnLEEIKPYLFR	9	1	1		N2(Deamidated); N5(Deamidated)	0	4.5734	4	1937.03	4.81799	32.6538	2
	High	RNSRNLEEIKPYLFR	8	1	1			0	4.49549	3	1935.06	4.36417	28.2031	2
	High	KILPnAVYLPIRK	19	1	1		N5(Deamidated)	0	4.48917	3	1525.96	5.78596	34.0309	2
	High	LLqKILEEDERK	4	1	1		Q3(Deamidated)	0	4.4504	3	1514.85	4.09328	25.5965	2
	High	IINLLREYSEK	3	1	1			0	4.42374	2	1377.78	3.57151	33.2876	1
	High	NSRNLEEIKPYLFR	12	1	1			0	4.40606	3	1778.96	2.61136	30.5805	1
	High	ITVTVGISKnKVFAK	6	1	1		N10(Deamidated)	0	4.39511	2	1605.96	3.53997	27.3652	2
	High	FEDSGAVATANYEARKFGVK	2	1	1			0	4.37262	3	2160.06	-5.50748	30.9191	2
	High	FIEAIGLDKFFDT	155	1	1			0	4.30272	2	1515.79	8.17839	67.8626	1
	High	FGVKAGIPIVEAK	3	1	1			0	4.26909	2	1328.79	0.105013	31.1035	1
	High	NLEEIKPYLFRAIEESYYKLDK	8	1	1			0	4.23077	3	2761.45	2.20882	48.8158	2
	High	LVDTLAIEFDKLK	231	1	1			0	4.22994	3	1504.87	4.22836	45.9616	1
	High	RNSRnLEEIKPYLFR	38	1	1		N5(Deamidated)	0	4.21106	3	1936.05	2.93957	31.7143	2
	High	AKYLISLARDEYNEPIR	25	1	1			0	4.1938	4	2051.1	3.97305	32.0128	2
	High	ITVTVGISKNKVFAK	6	1	1			0	4.14841	4	1604.98	3.91016	25.2045	2
	High	RLIRELDIADVPGIGNITAEK	3	1	1			0	4.13826	3	2293.3	5.03864	45.8516	2
	High	LLQKILEEDERK	7	1	1			0	4.1168	3	1513.86	3.07261	21.8308	2
	High	KILPNAVYLPIR	61	1	1			0	4.09425	3	1396.87	4.20612	38.0211	1
	High	nSRnLEEIKPYLFR	8	1	1		N1(Deamidated); N4(Deamidated)	0	4.09105	3	1780.93	2.90882	40.6516	1
	High	VRDYREAYALGLEIK	14	1	1			0	4.0836	4	1795.98	3.36068	32.248	2
	High	ETAYAESVKLLqK	7	1	1		Q12(Deamidated)	0	4.063	2	1480.79	2.76698	29.0408	1
	High	AIEESYYKLDKR	16	1	1			0	4.0587	3	1514.79	2.79737	18.5097	2
	High	FSKFIEAIGLDK	3	1	1			0	4.04777	3	1367.76	3.87561	36.2068	1
	High	FEDSGAVATAnYEAR	3	1	1		N11(Deamidated)	0	4.0458	2	1601.72	6.81786	25.7236	0
	High	IAADIAKPnGIK	44	1	1		N9(Deamidated)	0	4.03893	2	1211.7	3.54513	23.3163	0
	High	NSRnLEEIKPYLFR	52	1	1		N4(Deamidated)	0	4.03498	3	1779.95	3.94319	36.0547	1
	High	YLISLARDEYNEPIR	184	1	1			0	3.99602	2	1851.96	1.3881	36.2608	1
	High	YLISLARDEYNEPIRTR	20	1	1			0	3.99303	3	2109.11	1.44575	31.4938	2
	High	KEVYQQVSAR	12	1	1			0	3.92813	2	1207.64	1.20522	14.8491	1
	High	LLqKILEEDER	1	1	1		Q3(Deamidated)	0	3.92285	2	1386.75	2.76407	30.7286	1
	High	EAYALGLEIKNK	13	1	1			0	3.91891	2	1348.75	4.22903	26.8923	1
	High	KILPnAVYLPIR	14	1	1		N5(Deamidated)	0	3.90164	3	1397.86	3.0191	41.7079	1
	High	KLGInKLVDTLAIEFDK	3	1	1		N5(Deamidated)	0	3.83567	3	1918.1	5.71544	55.7613	2
	High	NLEEIKPYLFR	261	1	1			0	3.81369	3	1421.79	4.95853	51.9651	0
	High	EAYALGLEIKnK	7	1	1		N11(Deamidated)	0	3.74041	2	1349.73	2.59269	29.4873	1
	High	IInLLREYSEK	2	1	1		N3(Deamidated)	0	3.72093	2	1378.76	3.38666	37.8575	1
	High	AKYLISLARDEYnEPIR	8	1	1		N13(Deamidated)	0	3.7112	2	2052.08	3.26691	33.0647	2
	High	YLISLARDEYnEPIR	13	1	1		N11(Deamidated)	0	3.6834	2	1852.96	6.98315	37.7068	1
	High	IAADIAKPNGIK	19	1	1			0	3.62006	3	1210.72	2.0557	19.659	0
	High	GKPVVVSVFSGR	38	1	1			0	3.59777	3	1231.72	0.563469	24.0324	0
	High	LVDTLAIEFDK	13	1	1			0	3.52894	2	1263.69	3.56763	44.1862	0
	High	EKITVTVGISK	60	1	1			0	3.47262	3	1174.71	3.12254	26.7143	1
	High	nLEEIKPYLFR	9	1	1		N1(Deamidated)	0	3.40429	3	1422.77	3.98482	42.6165	0
	High	ILPnAVYLPIR	9	1	1		N4(Deamidated)	0	3.37142	3	1269.76	2.65016	47.4649	0
	High	FGVKAGIPIVEAKK	1	1	1			0	3.37006	2	1456.89	2.77748	25.277	2
	High	ITVTVGISKnK	7	1	1		N10(Deamidated)	0	3.36899	2	1160.69	2.9076	20.1809	1
	High	ITVTVGISKNK	2	1	1			0	3.35747	2	1159.71	2.60051	18.8044	1
	High	ILEEDERKIR	7	1	1			0	3.30245	3	1300.72	2.09405	15.5572	2
	High	AIEESYYKLDK	33	1	1			0	3.29521	2	1358.69	2.08422	21.8143	1
	High	KEVYqQVSAR	8	1	1		Q5(Deamidated)	0	3.28594	3	1208.63	1.71739	15.4603	1
	High	VIDDEEVKR	77	1	1			0	3.24416	3	1102.58	2.16475	17.6436	1
	High	KLGINKLVDTLAIEFDK	1	1	1			0	3.23521	3	1917.12	5.72214	52.8243	2
	High	ILPNAVYLPIR	78	1	1			0	3.2186	3	1268.78	2.73006	44.7947	0
	High	NKILEKEK	4	1	1			0	3.21377	3	1001.6	0.0423257	13.2326	2
	High	GRTFPHGISK	4	1	1			0	3.20392	3	1099.6	1.93442	14.9262	1
	High	ILPnAVYLPIRK	13	1	1		N4(Deamidated)	0	3.14476	3	1397.85	2.29865	37.092	1
	High	EVYQQVSAR	26	1	1			0	3.07611	3	1079.55	2.07011	16.1854	0
	High	ILPNAVYLPIRKEVYqQVSAR	14	1	1		Q16(Deamidated)	0	3.04969	3	2458.39	3.55059	41.8698	2
	High	SIGRIVTIK	1	1	1			0	3.03731	2	986.639	3.69898	20.8498	1
	High	ILPNAVYLPIRK	79	1	1			0	2.94512	3	1396.87	2.63314	35.4985	1
	High	EAYALGLEIK	19	1	1			0	2.8918	2	1106.61	2.36099	37.2167	0
	High	AGIPIVEAKK	7	1	1			0	2.81569	3	1025.64	1.41734	19.7668	1
	High	GKPVVVSVFSGRFEDSGAVATAnYEAR	5	1	1		N23(Deamidated)	0	2.78281	3	2814.43	9.52733	48.875	1
	High	SIGRIVTIKR	1	1	1			0	2.78081	2	1142.74	3.74115	18.2554	2
	High	DEYnEPIRTR	1	1	1		N4(Deamidated)	0	2.74725	3	1293.61	-1.383	18.0108	1
	High	DEYNEPIRTR	2	1	1			0	2.60215	3	1292.63	2.44619	16.7904	1
	High	AKYLISLAR	14	1	1			0	2.59797	3	1034.64	0.662947	24.0567	1
	High	FIEAIGLDK	10	1	1			0	2.5495	2	1005.57	4.48139	33.7667	0
	High	ETAYAESVK	29	1	1			0	2.48042	2	997.487	2.98711	16.8906	0
	High	RIGVRFSK	1	1	1			0	2.47187	3	962.593	3.31781	17.091	2
	High	ITVTVGISK	34	1	1			0	2.46404	2	917.569	2.91117	31.7207	0
	High	DEYNEPIR	17	1	1			0	2.36144	2	1035.48	6.33444	20.592	0
	High	ILEEDERK	6	1	1			0	2.34103	3	1031.54	2.91581	15.9332	1
	High	LKGIIGEAK	1	1	1			0	2.33889	2	928.586	3.78738	17.2769	1
	High	NKVFAK	1	1	1			0	2.31581	2	706.426	1.5522	13.3786	1
	High	nKVFAK	1	1	1		N1(Deamidated)	0	2.17935	2	707.409	-0.0994691	13.8814	1
	High	AIEESYYK	9	1	1			0	2.17022	2	1002.48	2.88204	17.6266	0
	High	EVYqQVSAR	5	1	1		Q4(Deamidated)	0	2.13809	2	1080.54	3.59911	17.0271	0
	High	ILEEDER	1	1	1			0	2.10708	2	903.445	3.27578	15.1929	0
	High	IINLLR	8	1	1			0	2.08126	2	741.5	2.69504	30.9394	0
	High	EVYqqVSAR	2	1	1		Q4(Deamidated); Q5(Deamidated)	0	2.06072	2	1081.52	2.46048	18.1035	0
	High	LDKRIPK	2	1	1			0	2.03869	2	869.557	0.617872	13.8724	2
	High	YLISLAR	2	1	1			0	2.01524	2	835.506	2.85784	29.5577	0
	High	IInLLR	2	1	1		N3(Deamidated)	0	1.94563	2	742.483	1.69531	35.5587	0
	High	KLGINK	2	1	1			0	1.93522	2	672.442	2.50113	14.6576	1
	High	NKILEK	1	1	1			0	1.90122	2	744.462	0.19363	13.6775	1

## Sheet: Pepsin-treated
Accession	Description	Score	Coverage	# Proteins	# Unique Peptides	# Peptides	# PSMs	# AAs	MW [kDa]	calc. pI
	>	5443.72	96.65	1	366	400	2785	358	40.7755	9.24658
	A2	Sequence	# PSMs	# Proteins	# Protein Groups	Protein Group Accessions	Modifications	ΔCn	XCorr	Charge	MH+ [Da]	ΔM [ppm]	RT [min]	# Missed Cleavages
	High	DIVSRGRTFPHGISKETAYAESVKLLQKILEED	2	1	1			0	6.70596	5	3729.98	0.825443	55.5032	0
	High	DIVSRGRTFPHGISKETAYAESVKLLqKILEED	1	1	1		Q27(Deamidated)	0	6.15968	5	3730.99	5.86186	55.3207	0
	High	DIVSRGRTFPHGISKETAYAESVKL	2	1	1			0	6.07537	4	2761.47	0.886358	31.8046	0
	High	VPGIGNITAEKLKKLGINKLVDTL	18	1	1			0	5.64624	3	2534.53	0.718113	49.3718	0
	High	AKKILPNAVYLPIRKEVYQQVSARIINL	53	1	1			0	5.58929	5	3237.92	1.45079	52.4938	0
	High	YAQVEEVLNPSLKGKPVVVSVFSGRFED	9	1	1			0	5.53084	3	3093.62	-1.13323	49.0565	0
	High	IADVPGIGNITAEKLKKLGINKLVDTL	12	1	1			0	5.49512	5	2833.68	0.97473	53.2257	0
	High	AKKILPNAVYLPIRKEVY	5	1	1			0	5.43723	3	2115.27	0.00650072	33.5002	0
	High	YAQVEEVLNPSLKGKPVVVSVFSGRF	6	1	1			0	5.37476	3	2849.56	-0.191312	49.1278	0
	High	AKKILPNAVYLPIRKEVYQQVSARIINLLRE	7	1	1			0	5.32835	5	3636.15	0.551462	61.5066	0
	High	SVFSGRFEDSGAVATANYEARKFGVKAGIPIVE	7	1	1			0	5.28991	4	3472.79	1.09894	47.8409	0
	High	VPGIGNITAEKLKKLGINKLVDTLA	15	1	1			0	5.27103	3	2605.57	1.5846	50.6324	0
	High	LAIEFDKLKGIIGEAKAKYLISL	11	1	1			0	5.23939	4	2533.5	-1.0088	59.145	0
	High	YAQVEEVLNPSLKGKPVVVSVFSGRFEDSG	9	1	1			0	5.2339	3	3237.68	0.716677	48.4177	0
	High	YAQVEEVLNPSLKGKPVVVSVFSGRFEDSGA	5	1	1			0	5.07021	3	3308.72	-0.0397917	48.7909	0
	High	FSGRFEDSGAVATANYEARKFGVKAGIPIVE	15	1	1			0	5.02891	4	3286.68	-0.217262	45.0061	0
	High	LREYSEKIEIASIDEA	8	1	1			0	4.85934	3	1865.96	3.7673	32.8336	0
	High	IEFDKLKGIIGEAKAKYLISL	24	1	1			0	4.83896	3	2349.38	-1.30096	54.6122	0
	High	FRAIEESYYKLDKRIPKAIHVVAVTEDL	70	1	1			0	4.83599	6	3303.81	0.905882	48.091	0
	High	RAIEESYYKLDKRIPKAIHVVAVTEDL	46	1	1			0	4.78995	6	3156.74	-0.347479	42.6863	0
	High	LDIADVPGIGNITAEKLKKLGINKLVDTL	14	1	1			0	4.78723	5	3061.79	-0.113584	60.4798	0
	High	AKKILPNAVYLPIRKEVYQQVSA	21	1	1			0	4.76479	3	2628.52	0.481333	37.5709	0
	High	FDKLKGIIGEAKAKYLISL	18	1	1			0	4.75217	3	2107.25	-0.368296	46.2834	0
	High	SGRFEDSGAVATANYEARKFGVKAGIPIVE	14	1	1			0	4.71854	4	3139.61	-0.907981	42.6352	0
	High	KKILPNAVYLPIRKEVYQQVSARIINL	7	1	1			0	4.6816	4	3166.89	3.20622	54.0797	0
	High	AKKILPNAVYLPIRKEVYQQVS	19	1	1			0	4.66853	3	2557.49	2.16942	36.6527	0
	High	AIEFDKLKGIIGEAKAKYLISLARD	5	1	1			0	4.65943	3	2762.59	3.09919	52.276	0
	High	YAQVEEVLNPSLKGKPVVVSVFSGRFE	2	1	1			0	4.64958	3	2978.6	-0.223154	48.4893	0
	High	YAQVEEVLNPSLKGKPVVVSVFSGR	3	1	1			0	4.59418	4	2702.48	-1.6297	43.362	0
	High	YAQVEEVLNPSLKGK	6	1	1			0	4.54605	3	1674.91	0.97243	28.7257	0
	High	YAQVEEVLNPSLKGKPVVVSVFSGRFEDS	4	1	1			0	4.54275	3	3180.66	0.686627	48.6877	0
	High	FRAIEESYYKLDKRIPKAIHVVA	78	1	1			0	4.53596	5	2746.54	0.763297	39.7094	0
	High	VTEDLDIVSRGRTFPHGISKETA	6	1	1			0	4.47621	3	2528.31	1.71306	29.4731	0
	High	VYLPIRKEVYQQVSARIINL	14	1	1			0	4.46827	3	2402.4	2.42588	52.0233	0
	High	FDKLKGIIGEAKAKYLIS	11	1	1			0	4.43302	3	1994.17	-0.499278	38.3352	0
	High	RAIEESYYKLDKRIPKAIHVVAVTED	20	1	1			0	4.41888	5	3043.66	1.71759	36.5657	0
	High	DIVSRGRTFPHGISKETAYAE	4	1	1			0	4.40755	4	2334.18	-0.332963	24.6412	0
	High	FRAIEESYYKLDKRIPKAIHVVAVTED	26	1	1			0	4.39338	6	3190.73	1.61521	41.9217	0
	High	ESYYKLDKRIPKAIHVVAVTEDL	5	1	1			0	4.3813	3	2687.48	0.839731	41.2346	0
	High	AKKILPNAVYLPIRKEVYQqVSARIINL	58	1	1		Q20(Deamidated)	0	4.35749	4	3238.91	0.604277	55.5686	0
	High	YAQVEEVLNPSLKGKPVVVSV	9	1	1			0	4.35244	2	2255.26	-0.201105	41.7734	0
	High	AKKILPNAVYLPIRKEVYqQVSARIINLLRE	2	1	1		Q19(Deamidated)	0	4.28985	6	3637.15	3.91862	61.7649	0
	High	YAQVEEVLnPSLKGKPVVVSVFSGRFED	8	1	1		N9(Deamidated)	0	4.28559	3	3094.63	6.79342	49.6044	0
	High	YAQVEEVLNPSLKGKPVVV	5	1	1			0	4.28289	2	2069.17	0.65903	38.7173	0
	High	YAQVEEVLNPSLKGKPVVVSVF	17	1	1			0	4.263	2	2402.34	0.802235	48.7499	0
	High	AKKILPNAVYLPIRKEVYqqVSARIINL	6	1	1		Q19(Deamidated); Q20(Deamidated)	0	4.22308	4	3239.9	4.1812	54.8345	0
	High	DKLKGIIGEAKAKYLISL	11	1	1			0	4.20397	3	1960.19	0.973909	43.1543	0
	High	YKLDKRIPKAIHVVAVTEDL	14	1	1			0	4.11915	3	2308.34	1.3524	37.9714	0
	High	RAIEESYYKLDKRIPKAIHVVA	66	1	1			0	4.11743	4	2599.47	0.788017	31.2435	0
	High	EARKFGVKAGIPIVE	16	1	1			0	4.11007	3	1613.94	0.505146	28.4769	0
	High	VLNPSLKGKPVVVSVFSGRFEDSGAVATANYEARKFGVKAGIPIVE	4	1	1			0	4.08074	5	4803.62	0.374514	51.5788	0
	High	IGNITAEKLKKLGINKLVDTL	2	1	1			0	4.07735	3	2281.38	-1.81492	44.3095	0
	High	DIVSRGRTFPHGISKETAYAES	6	1	1			0	4.07674	4	2421.21	-1.34899	24.6869	0
	High	YAQVEEVLNPSLKGKPVVVS	5	1	1			0	4.07641	2	2156.2	0.497136	37.0846	0
	High	VPGIGNITAEKLKKLGINKLVDT	5	1	1			0	4.05674	5	2421.45	0.637271	42.3103	0
	High	DKLKGIIGEAKAKYLIS	7	1	1			0	4.04423	3	1847.1	0.914672	33.9598	0
	High	KRIPKAIHVVAVTEDL	6	1	1			0	4.02526	3	1789.07	-1.03976	30.5148	0
	High	AKKILPNAVYLPIRKEVYqqVS	8	1	1		Q19(Deamidated); Q20(Deamidated)	0	4.01335	3	2559.45	-1.34338	38.2989	0
	High	AKKILPNAVYLPIRKEVYQ	3	1	1			0	4.01013	3	2243.33	-0.123778	33.1493	0
	High	YAQVEEVLNPSLKGKPVVVSVFSG	6	1	1			0	3.99949	2	2546.38	-0.98198	48.5049	0
	High	ANYEARKFGVKAGIPIVE	3	1	1			0	3.99173	3	1962.08	0.229677	31.4335	0
	High	IAKPNGIKVIDDEEVKRLIRELD	1	1	1			0	3.98494	5	2663.51	0.0579455	45.6792	0
	High	DIVSRGRTFPHGISKE	2	1	1			0	3.96398	4	1798.95	-5.42184	19.1934	0
	High	LREYSEKIEIASIDE	8	1	1			0	3.94404	3	1794.91	-0.532266	31.8461	0
	High	LAIEFDKLKGIIGEAKAKYLIS	24	1	1			0	3.941	3	2420.42	1.65798	53.5764	0
	High	SGAVATANYEARKFGVKAGIPIVE	13	1	1			0	3.93391	2	2448.33	0.536707	37.9441	0
	High	EVLNPSLKGKPVVVSVFSGRFED	3	1	1			0	3.90781	3	2503.36	0.972725	42.5385	0
	High	DIVSRGRTFPHGISKETA	3	1	1			0	3.90474	4	1971.04	-0.5935	20.0267	0
	High	EDSGAVATANYEARKFGVKAGIPIVE	4	1	1			0	3.86364	3	2692.39	-0.503226	42.3816	0
	High	YAQVEEVLNPSLKGKPVVVSVFSGRFEDSGAVATANY	6	1	1			0	3.84203	3	3928.02	2.43195	51.4624	0
	High	VFSGRFEDSGAVATANYEARKFGVKAGIPIVE	6	1	1			0	3.83935	4	3385.75	-0.373027	46.1587	0
	High	NITAEKLKKLGINKLVDTL	9	1	1			0	3.80914	3	2111.28	0.298601	40.9896	0
	High	AIEFDKLKGIIGEAKAKY	6	1	1			0	3.80482	4	1994.13	-0.596324	40.1007	0
	High	AKKILPNAVYLPIRK	3	1	1			0	3.79002	3	1724.1	0.588081	27.1859	0
	High	YAQVEEVLnPSLKGKPVVVSVFSGRFEDSGAVATAnYEARKFGVKAG	4	1	1		N9(Deamidated); N36(Deamidated)	0	3.7754	6	4973.59	4.59048	48.9307	0
	High	IKRNSRNLEEIKPYLF	18	1	1			0	3.76935	4	2020.13	-0.105737	31.0501	0
	High	IKRNSRNLEEIKPYL	28	1	1			0	3.76887	4	1873.07	0.700384	24.1674	0
	High	YAqVEEVLNPSLKGKPVVVSVF	10	1	1		Q3(Deamidated)	0	3.76092	2	2403.33	3.69406	50.574	0
	High	VTEDLDIVSRGRTFPHGISKETAYAESVKL	2	1	1			0	3.74219	4	3318.73	-1.96767	38.0622	0
	High	YAQVEEVLNPSLKGKPVV	4	1	1			0	3.74035	3	1970.09	-0.554095	36.0684	0
	High	KRNSRNLEEIKPYL	7	1	1			0	3.72329	4	1759.98	-1.21737	22.4745	0
	High	YYKLDKRIPKAIHVVAVTEDL	16	1	1			0	3.71824	5	2471.4	0.105505	40.3084	0
	High	FRAIEESYYKLDKRIPKAIHVVAVTE	10	1	1			0	3.71744	5	3075.7	0.857414	41.1874	0
	High	AKKILPNAVYLPIRKEVYQqVS	35	1	1		Q20(Deamidated)	0	3.70441	4	2558.47	0.490591	37.1953	0
	High	RAIEESYYKLDKRIPKAIHVVAVTEDLD	6	1	1			0	3.70107	5	3271.77	-0.938354	42.3018	0
	High	SGRFEDSGAVATANYEARKFG	2	1	1			0	3.69438	3	2233.06	-0.525448	26.7357	0
	High	YAQVEEVLNPSLKGKPVVVSVFSGRFEDSGAVATANYEARKFG	2	1	1			0	3.64291	5	4616.39	3.3112	48.0316	0
	High	SGRFEDSGAVATAnYEARKFGVKAGIPIVE	6	1	1		N14(Deamidated)	0	3.6302	4	3140.61	3.79308	43.8643	0
	High	VTEDLDIVSRGRTFPHGISKETAYAESVKLLQKILEED	6	1	1			0	3.62331	4	4287.26	1.30366	58.368	0
	High	EVLNPSLKGKPVVVSVFSGRFEDSGAVATANYEARKFGVKAGIPIVE	15	1	1			0	3.61969	5	4932.67	1.98618	52.0653	0
	High	IEESYYKLDKRIPKAIHVVAVTEDL	6	1	1			0	3.59321	4	2929.6	-1.67936	42.6714	0
	High	YEARKFGVKAGIPIVE	10	1	1			0	3.56756	3	1777	0.237772	31.1882	0
	High	FDKLKGIIGEAKAKY	1	1	1			0	3.55652	4	1680.97	-0.215956	27.4907	0
	High	FRAIEESYYKLDKR	1	1	1			0	3.54681	4	1817.96	1.59347	22.0021	0
	High	AKKILPNAVYLPIRKEVYqqVSA	4	1	1		Q19(Deamidated); Q20(Deamidated)	0	3.52974	4	2630.5	3.76518	38.9975	0
	High	KRIPKAIHVVAVTED	5	1	1			0	3.529	3	1675.99	-0.148385	21.138	0
	High	LREYSEKIEIASIDEAY	7	1	1			0	3.5148	2	2029.01	0.961351	37.5049	0
	High	RAIEESYYKLDKRIPKAIHVVAVTE	5	1	1			0	3.51109	4	2928.63	0.779878	35.7932	0
	High	FEDSGAVATANYEARKFGVKAGIPIVE	3	1	1			0	3.50648	3	2839.47	1.54354	45.4432	0
	High	IEESYYKLDKRIPKAIHVVA	10	1	1			0	3.50311	3	2372.33	-0.650764	31.4976	0
	High	YKLDKRIPKAIHVVAVTED	3	1	1			0	3.4997	4	2195.26	0.565242	29.8935	0
	High	VATAnYEARKFGVKAGIPIVE	3	1	1		N5(Deamidated)	0	3.49259	3	2234.22	-0.302995	36.4766	0
	High	ARDEYNEPIRTRVRKSIGRIVT	31	1	1			0	3.46723	5	2629.47	0.787523	26.6406	0
	High	TANYEARKFGVKAGIPIVE	3	1	1			0	3.46176	3	2063.13	2.60911	31.7322	0
	High	SIDEAYLDISDKVRDYREAYALG	3	1	1			0	3.45793	3	2662.3	0.983326	49.3849	0
	High	VATANYEARKFGVKAGIPIVE	10	1	1			0	3.40723	3	2233.23	0.110057	33.9508	0
	High	YAQVEEVLNPSLKG	4	1	1			0	3.39908	2	1546.81	0.390401	35.6403	0
	High	VPGIGNITAEKLKKLGINKLVD	3	1	1			0	3.3959	3	2320.4	0.931473	41.6292	0
	High	FRAIEESYYKLDKRIPKAIHVVAVTEDLD	9	1	1			0	3.37901	5	3418.85	2.95829	46.4269	0
	High	IEFDKLKGIIGEAKAKYLISLARD	1	1	1			0	3.37899	5	2691.55	2.19985	51.8149	0
	High	AIEFDKLKGIIGEAKAKYLIS	13	1	1			0	3.37032	2	2307.34	1.67637	49.2222	0
	High	VPGIGNITAEKLKKLGINKLVDTLAIE	7	1	1			0	3.35425	5	2847.69	-0.689202	54.3948	0
	High	IPIVEAKKILPNA	4	1	1			0	3.34993	3	1405.88	1.96783	33.23	0
	High	PSLKGKPVVVSVF	4	1	1			0	3.34283	3	1356.83	0.288372	31.4763	0
	High	LREYSEKIEIASID	5	1	1			0	3.31702	3	1665.87	0.377583	31.3671	0
	High	AYLDISDKVRDYREAYALG	9	1	1			0	3.30031	4	2218.12	0.862954	41.304	0
	High	SYYKLDKRIPKAIHVVAVTEDL	3	1	1			0	3.29889	3	2558.44	0.785667	40.9269	0
	High	YAqVEEVLNPSLKGKPVVVSVFSGRFEDSGA	4	1	1		Q3(Deamidated)	0	3.29459	3	3309.71	4.16264	50.1494	0
	High	GAVATANYEARKFGVKAGIPIVE	3	1	1			0	3.28271	3	2361.3	1.75996	37.8582	0
	High	VEEVLNPSLKGKPVVVSVF	6	1	1			0	3.27508	2	2040.17	0.387705	43.5629	0
	High	NITAEKLKKLGINKLVDTLAIE	1	1	1			0	3.25202	4	2424.44	-0.690465	47.3201	0
	High	DIVSRGRTFPHGISKETAY	2	1	1			0	3.19944	4	2134.11	0.497607	23.8122	0
	High	VRFSKFIEAIGLDKFFDT	1	1	1			0	3.19366	3	2133.14	2.58609	63.474	0
	High	FRAIEESYYKLD	8	1	1			0	3.18304	3	1533.76	0.51419	31.0489	0
	High	YAqVEEVLNPSLKGKPVVVSV	4	1	1		Q3(Deamidated)	0	3.17587	2	2256.25	2.55504	43.6045	0
	High	AKKILPNAVYLPIRKEVYQqVSA	53	1	1		Q20(Deamidated)	0	3.14554	4	2629.53	8.36518	38.2139	0
	High	RIVTIKRNSRNLEEIKPYL	2	1	1			0	3.14307	5	2342.36	-3.12847	30.5353	0
	High	AKKILPNAVYLPIR	1	1	1			0	3.12772	3	1596	-0.588923	32.7399	0
	High	RIPKAIHVVAVTEDL	1	1	1			0	3.11226	3	1660.98	0.349499	33.7473	0
	High	YAQVEEVLnPSLKGKPVVVSVFSGRFEDSGAVATAnYEARKFGVKA	2	1	1		N9(Deamidated); N36(Deamidated)	0	3.1105	6	4916.58	7.22293	49.1089	0
	High	YAQVEEVLNPSLK	4	1	1			0	3.101	2	1489.79	-0.341747	35.4891	0
	High	FRAIEESYYKL	1	1	1			0	3.08269	3	1418.73	1.8486	31.1415	0
	High	YAQVEEVLNPSLKGKPVVVSVFSGRFEDSGAVATANYEARKF	1	1	1			0	3.08011	4	4559.37	2.14309	47.8305	0
	High	DIADVPGIGnITAEKLKKLGINKLVDTL	2	1	1		N10(Deamidated)	0	3.0765	4	2949.7	5.35523	57.3948	0
	High	GKPVVVSVFSGRFEDSGAVATANYEARKFGVKAGIPIVE	4	1	1			0	3.07583	5	4052.17	1.32535	50.545	0
	High	VEEVLNPSLKGKPVVVSV	3	1	1			0	3.0441	3	1893.1	-0.782403	35.4917	0
	High	SGAVATANYEARKFGVKAGIPIVEA	3	1	1			0	3.03635	3	2519.36	0.536245	38.6768	0
	High	GRFEDSGAVATANYEARKFGVKAGIPIVE	1	1	1			0	3.03478	4	3052.58	-1.39815	42.789	0
	High	AIEFDKLKGIIGEAKAKYLISLA	2	1	1			0	3.02211	3	2491.46	2.24338	55.4994	0
	High	YAQVEEVLnPSLKGKPVVVSVFSGRF	2	1	1		N9(Deamidated)	0	3.01609	3	2850.55	3.85304	50.4764	0
	High	ARDEYNEPIRTRVRKSIGRIVTI	10	1	1			0	3.00647	5	2742.55	0.657065	35.449	0
	High	IDEAYLDISDKVRDYREAYALG	1	1	1			0	2.99532	3	2575.27	2.57556	46.9544	0
	High	IEFDKLKGIIGEAKAK	1	1	1			0	2.97586	4	1760.03	-0.342417	33.9678	0
	High	YAQVEEVLNPSLKGKPVVVSVFS	3	1	1			0	2.97582	3	2489.37	0.749673	48.461	0
	High	LDISDKVRDYREAYALG	2	1	1			0	2.96943	3	1984.02	0.990288	36.3641	0
	High	LDIADVPGIGNITAEKLKKLGINKLVDTLA	10	1	1			0	2.96805	4	3132.84	3.88378	61.2202	0
	High	IEAIGLDKFFDT	49	1	1			0	2.95331	2	1368.71	0.628795	52.5398	0
	High	VPGIGNITAEKLKKLGInKLVDTL	16	1	1		N18(Deamidated)	0	2.94816	4	2535.52	1.817	53.0673	0
	High	DYFYAQVEEVLNPSLKGKPVVVSVF	2	1	1			0	2.94692	3	2827.49	0.957969	66.0946	0
	High	YAQVEEVLNPSLKGKPVVVSVFSGRFEDSGAVATAn	4	1	1		N36(Deamidated)	0	2.94451	3	3765.95	4.53522	50.4186	0
	High	EVLNPSLKGKPVVVSVFSGRFEDSGA	1	1	1			0	2.94166	3	2718.44	-3.45365	42.3801	0
	High	FIEAIGLDKFFDT	2	1	1			0	2.92163	2	1515.77	1.09152	59.4753	0
	High	EVLNPSLKGKPVVVSVF	5	1	1			0	2.91668	2	1812.06	0.872758	40.8236	0
	High	VTEDLDIVSRGRTFPHG	6	1	1			0	2.91354	4	1898.97	-0.153192	28.7717	0
	High	AKKILPNAVYLPIRKEVYqqVSARIInL	5	1	1		Q19(Deamidated); Q20(Deamidated); N27(Deamidated)	0	2.90935	6	3240.91	11.4388	54.8611	0
	High	YAQVEEVLNPSLKGKPVVVSVFSGRFEDSGAVA	2	1	1			0	2.89722	4	3478.83	3.60465	49.986	0
	High	IADVPGIGNITAEKLKKLGINKLVDTLA	8	1	1			0	2.87738	4	2904.71	-0.45597	54.4871	0
	High	AKKILPNAVYLPIRKEVYqQVSARIIn	2	1	1		Q19(Deamidated); N27(Deamidated)	0	2.87203	5	3126.83	8.43512	46.7694	0
	High	SRNLEEIKPYL	7	1	1			0	2.87143	3	1361.74	0.973541	28.5712	0
	High	KRIPKAIHVVA	27	1	1			0	2.85862	4	1231.8	-0.773234	17.0894	0
	High	EFDKLKGIIGEAKAKYLISLA	11	1	1			0	2.8583	4	2307.33	-0.292786	49.1038	0
	High	EVLNPSLKGKPVVVSVFSGRFEDSGAVATAnYEARKFGVKAGIPIVE	2	1	1		N31(Deamidated)	0	2.85244	5	4933.66	2.14515	52.8415	0
	High	VYLPIRKEVYQqVSARIINL	17	1	1		Q12(Deamidated)	0	2.84779	4	2403.38	2.21313	53.7427	0
	High	IKRNSRNLEEIKPYLFRA	3	1	1			0	2.84767	4	2247.27	1.07487	29.3761	0
	High	YAqVEEVLnPSLKGKPVVVSVFSGRFED	1	1	1		Q3(Deamidated); N9(Deamidated)	0	2.84572	3	3095.62	9.15491	50.8763	0
	High	YLDISDKVRDYREAYALG	9	1	1			0	2.84133	3	2147.08	1.67025	39.5317	0
	High	AKKILPNAVYLPIRKEVYQQVSARIINLL	4	1	1			0	2.83506	5	3351	0.0466577	61.9595	0
	High	DSGAVATANYEARKFGVKAGIPIVE	2	1	1			0	2.83402	3	2563.35	-0.55336	42.5706	0
	High	IRELDIADVPGIGNITAEKLKKLGINKLVDTL	3	1	1			0	2.83264	4	3460.02	0.130732	59.4608	0
	High	YAqVEEVLNPSLK	4	1	1		Q3(Deamidated)	0	2.8311	2	1490.77	-0.919546	37.5126	0
	High	IEFDKLKGIIGEAKAKYLIS	3	1	1			0	2.80854	2	2236.3	0.315136	48.4085	0
	High	RKFGVKAGIPIVE	3	1	1			0	2.80591	3	1413.86	0.323335	27.9601	0
	High	AKKILPNAVYLPI	4	1	1			0	2.80493	3	1439.9	0.777846	41.5568	0
	High	HHHHHHIIVL	271	1	1			0	2.8047	2	1279.69	0.866976	44.8767	0
	High	IAKPNGIKVIDDEEVKRLIRE	4	1	1			0	2.79329	4	2435.4	-0.233057	33.6143	0
	High	NSRNLEEIKPYLF	3	1	1			0	2.78941	3	1622.86	1.31115	36.916	0
	High	AVATANYEARKFGVKAGIPIVE	12	1	1			0	2.7867	2	2304.27	0.478718	34.4766	0
	High	SIDEAYLDISDKVRD	2	1	1			0	2.77803	3	1738.85	0.350504	36.0932	0
	High	KPVVVSVFSGRFEDSGAVATANYEARKFGVKAGIPIVE	2	1	1			0	2.77321	4	3995.15	2.12318	50.6298	0
	High	IEESYYKLDKRIPKAIHVVAVTED	4	1	1			0	2.77286	3	2816.53	2.51412	35.7213	0
	High	YYKLDKRIPKAIHVVAVTED	2	1	1			0	2.75628	3	2358.32	-1.03224	31.4845	0
	High	YSEKIEIASIDE	3	1	1			0	2.74351	2	1396.68	0.160767	33.0621	0
	High	LDIADVPGIGNITAEKLKKLGINKLVDT	1	1	1			0	2.73784	4	2948.7	-0.312031	54.5374	0
	High	NYEARKFGVKAGIPIVE	6	1	1			0	2.73462	3	1891.04	0.179372	31.2807	0
	High	YAQVEEVLnPSLKGKPVVVSVFSGRFEDSG	2	1	1		N9(Deamidated)	0	2.73339	4	3238.67	3.0281	49.0179	0
	High	ARDEYnEPIRTRVRKSIGRIVT	1	1	1		N6(Deamidated)	0	2.73213	5	2630.45	1.89824	27.9794	0
	High	ESYYKLDKRIPKAIHVVA	8	1	1			0	2.72969	3	2130.21	0.947448	29.3224	0
	High	IKRnSRNLEEIKPYLF	14	1	1		N4(Deamidated)	0	2.72006	4	2021.12	2.78982	32.7412	0
	High	YYKLDKRIPKAIHVVA	12	1	1			0	2.71444	3	1914.13	-1.75998	27.1833	0
	High	EAYLDISDKVRDYREAYALG	1	1	1			0	2.71297	3	2347.16	0.588287	43.1057	0
	High	IEFDKLKGIIGEAKAKY	2	1	1			0	2.69217	3	1923.09	-1.7484	38.8784	0
	High	VTEDLDIVSRG	3	1	1			0	2.67925	2	1203.62	1.02111	28.0672	0
	High	GIKVIDDEEVKRLIRE	3	1	1			0	2.67828	3	1912.09	0.684227	33.6978	0
	High	YAqVEEVLNPSLKG	4	1	1		Q3(Deamidated)	0	2.67303	2	1547.8	0.937564	37.7181	0
	High	VLNPSLKGKPVVVSVFSGRFED	2	1	1			0	2.67268	3	2374.31	-0.389331	40.1367	0
	High	YLDISDKVRD	3	1	1			0	2.66615	3	1223.63	-0.581144	22.2896	0
	High	AYLDISDKVRDYREAYALGL	1	1	1			0	2.6642	3	2331.2	-0.833146	47.7452	0
	High	DEEVKRLIRELDIADVPGIGnITAEKLKKLGINKLVDTL	2	1	1		N21(Deamidated)	0	2.66187	6	4330.48	3.80902	67.2103	0
	High	IADVPGIGNITAEKLKKLGINKLVDT	3	1	1			0	2.65932	3	2720.59	0.3387	46.9674	0
	High	IEFDKLKGIIG	3	1	1			0	2.65466	2	1232.72	-0.651084	42.4052	0
	High	KRIPKAIHVVAVTEDLD	2	1	1			0	2.65017	3	1904.1	0.608197	29.6969	0
	High	LREYSEKIE	2	1	1			0	2.64974	3	1166.6	-2.68846	15.4862	0
	High	KRNSRNLEEIKPYLF	7	1	1			0	2.64751	4	1907.05	1.02106	30.1833	0
	High	LEEIKPYLF	1	1	1			0	2.63779	2	1151.64	0.389129	43.6349	0
	High	FSGRFEDSGAVATANY	2	1	1			0	2.63173	2	1691.76	-1.16778	30.9847	0
	High	YAqVEEVLNPSLKGKPVVV	4	1	1		Q3(Deamidated)	0	2.6249	2	2070.15	0.360399	40.6306	0
	High	KFGVKAGIPIVE	2	1	1			0	2.62181	2	1257.76	-0.754095	31.9854	0
	High	HHHHHIIVL	14	1	1			0	2.61992	3	1142.63	-1.51496	30.6456	0
	High	AIEFDKLKGIIG	4	1	1			0	2.61708	2	1303.76	0.687051	43.6798	0
	High	IEAIGLDKF	6	1	1			0	2.60727	2	1005.56	0.960953	37.4857	0
	High	LARDEYNEPIRTRVRKSIGRIVT	9	1	1			0	2.60003	6	2742.55	2.07647	28.5323	0
	High	YKLDKRIPKAIHVVA	21	1	1			0	2.58891	3	1751.07	-0.235626	25.5474	0
	High	VATANYEARKFGVKAGIPIVEA	3	1	1			0.2382	2.58593	3	2304.27	0.313955	34.3532	0
	High	EVYQQVSARIINL	1	1	1			0	2.58342	2	1532.84	0.488223	45.8698	0
	Medium	YAQVEEVLnPSLKGKPVVVSVFSGRFEDSGAVA	2	1	1		N9(Deamidated)	0	2.57228	4	3479.83	8.12678	49.8099	0
	Medium	YAQVEEVLnPSLKGKPVVVSVFSGRFEDSGAVATAn	2	1	1		N9(Deamidated); N36(Deamidated)	0	2.5687	4	3766.94	6.94276	50.6698	0
	High	SRNLEEIKPYLF	4	1	1			0	2.56779	3	1508.81	0.130549	37.0628	0
	High	ARIINLLRE	3	1	1			0	2.56279	3	1097.68	-0.854164	30.2731	0
	High	EARKFGVKAGIPIVEA	3	1	1			0	2.56118	3	1684.97	-0.754045	30.0779	0
	High	VTEDLDIVSRGR	3	1	1			0	2.54805	3	1359.72	-0.441424	22.8117	0
	High	KIEIASIDE	2	1	1			0	2.54509	2	1017.55	1.31072	27.2915	0
	High	RAIEESYYKLD	9	1	1			0	2.54485	3	1386.69	-1.19217	23.3488	0
	Medium	KRnSRNLEEIKPYL	2	1	1		N3(Deamidated)	0	2.53897	4	1760.97	0.442899	23.5043	0
	High	EVLNPSLKGKPVVVSV	2	1	1			0	2.53245	2	1664.99	-0.113475	32.3585	0
	High	IEAIGLDKFFD	6	1	1			0	2.53229	2	1267.66	-0.130493	51.1982	0
	Medium	LDIADVPGIGNITAEKLKKLGINKLVD	3	1	1			0	2.52555	4	2847.65	-0.38335	54.0217	0
	High	SGRFEDSGAVATANYEARKFGVKA	1	1	1			0	2.52327	3	2531.26	-0.997781	30.1519	0
	Medium	SGAVATANYEARKFGVKAGIPIVEAKKILPNA	1	1	1			0	2.51797	4	3283.85	0.297547	41.1301	0
	High	AYLDISDKVRD	4	1	1			0	2.50215	3	1294.66	-0.321745	25.5119	0
	Medium	GIKVIDDEEVKRLIRELDIAD	2	1	1			0	2.465	4	2439.35	2.75576	56.5109	0
	High	YKLDKRIPKAIHVVAVTE	1	1	1			0	2.45674	3	2080.23	0.912469	29.6908	0
	High	VTEDLDIVSRGRTFPH	3	1	1			0	2.44868	3	1841.95	0.603693	29.2692	0
	High	VTEDLDIVSR	1	1	1			0	2.44662	2	1146.6	0.420579	27.6256	0
	High	YAQVEEVLNPSLKGKPVVVSVFSGRFEDSGAV	1	1	1			0	2.41986	3	3407.84	15.8837	41.9392	0
	High	YSEKIEIASIDEA	2	1	1			0	2.41929	2	1467.72	0.312087	34.2106	0
	Medium	RAIEESYYKLDKRIPKAIHVVAV	1	1	1			0	2.41638	5	2698.54	-1.43968	35.6574	0
	High	RAIEESYYKL	1	1	1			0	2.416	3	1271.66	-0.793706	22.7739	0
	High	RFEDSGAVATANYEARKFGVKAGIPIVE	3	1	1			0	2.41568	3	2995.56	-0.0191883	42.722	0
	High	SKFIEAIGLDKFFDT	1	1	1			0	2.41567	3	1730.9	-0.031064	53.4661	0
	High	IKRnSRNLEEIKPYL	23	1	1		N4(Deamidated)	0	2.40947	3	1874.05	1.64783	25.9323	0
	High	KRnSRNLEEIKPYLF	4	1	1		N3(Deamidated)	0	2.40825	3	1908.04	1.05579	31.2461	0
	High	FGVKAGIPIVE	3	1	1			0	2.40783	2	1129.66	-1.38052	39.1224	0
	High	IADVPGIGNITAEKLKKLGINKLVD	1	1	1			0	2.40783	3	2619.55	0.84547	46.3605	0
	High	GIKVIDDEEVKRLIRELD	2	1	1			0	2.40259	3	2140.19	-1.38362	47.2557	0
	High	NLEEIKPYLF	2	1	1			0	2.38593	2	1265.68	2.41006	46.7118	0
	High	RIINLLRE	1	1	1			0	2.38582	2	1026.64	0.834267	28.4781	0
	High	SYYKLDKRIPKAIHVVA	7	1	1			0	2.36728	3	2001.16	0.24478	28.4059	0
	High	YSEKIEIASIDEAY	2	1	1			0	2.36113	2	1630.79	0.376885	39.6849	0
	High	ESYYKLDKRIPKAIHVVAVTED	5	1	1			0	2.35244	3	2574.38	-6.46353	33.7249	0
	High	VYLPIRKEVYQQVSA	5	1	1			0	2.35109	2	1792.99	-0.475587	33.4898	0
	High	AKKILPNAV	1	1	1			0	2.34874	2	953.612	-2.15086	16.5308	0
	High	DVPGIGNITAEKLKKLGINKLVDTL	2	1	1			0	2.32756	3	2649.56	1.41145	52.6699	0
	Medium	FRAIEESYYKLDKRIPKAIHV	1	1	1			0	2.324	4	2576.44	3.0734	35.5175	0
	High	DISDKVRDYREAYALG	1	1	1			0	2.31026	3	1870.93	0.932795	33.316	0
	High	EVLNPSLKGKPVVVSVFSG	2	1	1			0	2.30786	2	1956.12	0.354682	40.568	0
	High	IHVVAVTEDL	2	1	1			0	2.30093	2	1095.61	0.926473	34.124	0
	Medium	LDIADVPGIGNITAEKLKKLGInKLVDTL	4	1	1		N23(Deamidated)	0	2.29992	4	3062.79	5.28897	63.8108	0
	High	IDEAYLDISDKVRD	1	1	1			0	2.29604	2	1651.82	-1.33075	33.8152	0
	Medium	SGAVATANYEARKFGVKA	1	1	1			0	2.29084	3	1839.97	-0.251628	22.9613	0
	Medium	LDIVSRGRTFPHG	2	1	1			0	2.26384	3	1454.79	0.15287	21.5682	0
	High	FSGRFEDSGA	1	1	1			0	2.26148	2	1072.47	0.737682	18.2549	0
	Medium	EFDKLKGIIGEAKAKYLISL	2	1	1			0.2566	2.26147	4	2236.3	0.903555	48.3994	0
	High	NLEEIKPYL	2	1	1			0	2.24097	2	1118.61	2.23548	36.5695	0
	Medium	LREYSEKIEIA	3	1	1			0	2.24082	3	1350.73	-0.111304	23.249	0
	High	VLNPSLKGKPVVVSVF	2	1	1			0	2.23765	2	1683.02	-0.00472904	37.9624	0
	Medium	YKLDKRIPKAIHV	2	1	1			0	2.23622	4	1580.96	0.277466	21.9698	0
	High	AKKILPNA	6	1	1			0	2.21258	2	854.546	-0.0436888	14.9349	0
	High	IGLDKFFDT	46	1	1			0	2.21173	2	1055.54	0.0945993	49.3534	0
	High	IEAIGLDKFF	3	1	1			0	2.20377	2	1152.63	0.891651	51.3983	0
	Medium	FRAIEESYYKLDKRIPKAIHVVAVT	1	1	1			0	2.2019	4	2946.67	3.69496	40.8591	0
	High	ARKFGVKAGIPIVE	6	1	1			0	2.20065	2	1484.89	0.0631423	27.6163	0
	High	FRAIEESY	4	1	1			0	2.18526	2	1014.49	-0.239662	22.7158	0
	Medium	RAIEESYYKLDKRIPKAIHVVAVT	1	1	1			0	2.18064	4	2799.59	0.0736686	35.4077	0
	High	AKKILPNAVY	2	1	1			0	2.17944	2	1116.68	-0.384782	20.6441	0
	High	LREYSEKIEIAS	2	1	1			0	2.17485	2	1437.76	-0.404241	22.7077	0
	Medium	VTEDLDIVSRGRTFPHGISKE	1	1	1			0	2.16912	3	2356.22	-0.380143	28.6723	0
	Medium	LDIVSRGRTFPHGISKE	1	1	1			0	2.16801	3	1912.04	0.287753	22.9145	0
	Medium	KKILPNAVYLPIRKEVYQQVSA	3	1	1			0	2.14824	3	2557.49	0.451127	37.9155	0
	Medium	YAESVKLLQKILEEDERKIRRIGVRFSKF	2	1	1			0	2.14082	6	3551.02	0.243254	64.6059	0
	Medium	VLnPSLKGKPVVVSVFSGRFEDSGAVATAnYEARKFGVKAGIPIVE	1	1	1		N3(Deamidated); N30(Deamidated)	0	2.12811	6	4805.63	7.97632	51.1635	0
	High	LEEIKPYL	2	1	1			0	2.1135	2	1004.57	0.445689	32.1967	0
	Medium	DVPGIGNITAEKLKKLGINKLVDTLA	3	1	1			0	2.11182	4	2720.59	0.0869783	53.6785	0
	High	RNLEEIKPYLF	2	1	1			0	2.10359	2	1421.78	-0.46247	37.0484	0
	High	FRAIEESYYK	2	1	1			0	2.10278	2	1305.65	3.44025	20.9834	0
	High	EAKAKYLISL	2	1	1			0	2.091	2	1135.67	-0.0128212	28.7647	0
	Medium	HHHHIIVL	8	1	1			0	2.08952	3	1005.57	-1.10347	23.9287	0
	Medium	IGNITAEKLKKLGINKLVDTLAIE	1	1	1			0	2.08537	3	2594.55	-0.0323165	49.483	0
	Medium	ARDEYnEPIRT	1	1	1		N6(Deamidated)	0	2.08442	3	1364.66	12.8592	15.6957	0
	Medium	RNSRNLEEIKPYL	2	1	1			0	2.0834	3	1631.89	1.5748	24.4775	0
	High	FSGRFEDSGAVATAN	1	1	1			0	2.07807	2	1528.71	2.35829	24.6611	0
	High	YAQVEEVLNP	2	1	1			0	2.05772	2	1161.58	0.201209	37.4373	0
	High	AKKILPnA	2	1	1		N7(Deamidated)	0	2.0573	2	855.527	-3.47649	14.9971	0
	High	VYLPIRKEVYqQVSA	2	1	1		Q11(Deamidated)	0	2.05498	2	1793.98	-1.36392	34.7329	0
	Medium	ARDEYNEPIRTRVRKSIGRIVTIKRnSRNLEEIKPYLF	6	1	1		N26(Deamidated)	0	2.05379	6	4631.58	2.2938	56.1508	0
	High	VYLPIRKEVYqQVS	10	1	1		Q11(Deamidated)	0	2.04518	2	1722.94	0.853206	33.1467	0
	Medium	YAqVEEVLnPSLKGKPVVV	1	1	1		Q3(Deamidated); N9(Deamidated)	0	2.03538	3	2071.16	11.2538	40.6109	0
	Medium	PSLKGKPVVVSVFSGRFEDSGAVATAnYEARKFGVKAGIPIVEAKK	1	1	1		N27(Deamidated)	0.0423	2.0352	6	4805.63	-1.93373	51.1635	0
	Medium	FRAIEESYYKLDKRIPK	1	1	1			0	2.0215	3	2156.18	-2.32946	26.9486	0
	Medium	ISDKVRDYREAYALG	6	1	1			0	2.01899	3	1755.9	0.943458	24.3978	0
	High	GINKLVDTLA	1	1	1			0	2.01216	2	1043.61	1.12501	34.5597	0
	Medium	AIEFDKLKG	3	1	1			0	2.01205	3	1020.57	0.86872	21.8345	0
	Medium	SGAVATAnYEARKFGVKAGIPIVE	2	1	1		N8(Deamidated)	0	2.0119	4	2449.3	-2.76679	40.1133	0
	Medium	EEVKRLIRELDIADVPGIGNITAEKLKKLGINKLVDTL	1	1	1			0	1.98757	5	4214.45	0.320628	64.9872	0
	High	YAQVEEVLn	4	1	1		N9(Deamidated)	0	1.98248	2	1065.51	0.589713	33.9636	0
	High	AKKILPNAVYL	3	1	1			0	1.98141	2	1229.76	0.772134	29.0628	0
	Medium	YAqVEEVLnPSLKGKPVVVSVFSGRFEDSGAVATAnYEARKFG	1	1	1		Q3(Deamidated); N9(Deamidated); N36(Deamidated)	0	1.97981	4	4619.39	13.5472	48.0536	0
	High	GINKLVDTLAIE	1	1	1			0	1.97432	2	1285.74	0.468762	43.4036	0
	High	YAQVEEVLNPSL	1	1	1			0	1.97398	2	1361.7	0.432401	47.3667	0
	High	AIEFDKLKGIIGE	3	1	1			0	1.97343	2	1432.81	0.712142	45.5736	0
	High	FDKLKGIIG	1	1	1			0	1.9641	2	990.597	-0.84958	28.0113	0
	Medium	RFEDSGAVATAnYEARKFGVKAGIPIVEA	1	1	1		N12(Deamidated)	0	1.95568	4	3067.6	4.76617	43.4609	0
	Medium	VPGIGnITAEKLKKLGInKLVDTLAIE	1	1	1		N6(Deamidated); N18(Deamidated)	0	1.9556	4	2849.7	13.8324	54.7639	0
	Medium	LARDEYNEPIRTRVRKSIG	1	1	1			0	1.95487	4	2273.25	0.458591	19.4659	0
	Medium	GKPVVVSVFSGRFEDSGAVATAnYEARKFGVKAGIPIVE	1	1	1		N23(Deamidated)	0	1.94439	6	4053.18	9.6172	50.662	0
	Medium	KLDKRIPKAIHVVA	2	1	1			0	1.93461	4	1588.01	-0.405314	20.9936	0
	Medium	ARDEYnEPIRTRVRKSIGRIVTIKRnSRnLEEIKPYLF	4	1	1		N6(Deamidated); N26(Deamidated); N29(Deamidated)	0	1.92965	6	4633.58	11.0625	57.8393	0
	High	AIEFDKLKGIIGEAKAKYLISL	34	1	1			0	1.91931	2	2420.42	2.067	55.5902	0
	High	REYSEKIEIASIDEA	1	1	1			0	1.91855	2	1752.87	0.37593	29.8033	0
	Medium	KRNSRNLEEIKPYLFRAI	2	1	1			0.4853	1.91681	5	2247.27	0.960253	29.337	0
	Medium	REYSEKIEIASIDEAYL	3	1	1			0.5493	1.9157	3	2029.01	-0.519255	37.4202	0
	Medium	RIINLLREYSEKIEIASIDEA	3	1	1			0	1.91113	3	2475.35	-0.127002	56.1027	0
	High	INKLVDTLAIE	1	1	1			0	1.90113	2	1228.72	0.876208	37.626	0
	Medium	IPKAIHVVAVTEDL	1	1	1			0	1.89094	3	1504.89	12.4618	35.2961	0
	Medium	VLNPSLKGKPVVVSV	4	1	1			0	1.88892	3	1535.95	0.462649	29.4401	0
	Medium	EEVLNPSLKGKPVVVSVFSGRFEDSGAVATANYEARKFGVKAGIPIV	2	1	1			0.5775	1.88036	6	4932.66	0.473869	52.2853	0
	Medium	YREAYALG	3	1	1			0	1.87438	2	942.468	0.218519	19.5976	0
	Medium	YAQVEEVLNPS	2	1	1			0	1.87246	2	1248.61	1.71332	36.2589	0
	Medium	REYSEKIEIASIDE	2	1	1			0	1.85756	2	1681.83	0.761035	28.5079	0
	Medium	IEFDKLKGIIGEA	3	1	1			0	1.85728	2	1432.8	0.200962	45.2609	0
	Medium	AKKILPNAVYLP	1	1	1			0	1.85609	2	1326.81	-0.599231	32.2935	0
	Medium	ERKIRRIGVRFSKFIEA	6	1	1			0	1.85436	5	2105.24	-2.92801	32.2105	0
	Medium	DIADVPGIGNITAEKLKKLGINKLVDTLA	1	1	1			0	1.84249	4	3019.75	3.57249	58.4073	0
	Medium	ARDEYNEPIRTRVRKSIGRIVTIKRNSRNLEEIKPYL	34	1	1			0	1.83837	4	4483.53	2.96242	46.4488	0
	Medium	IIGEAKAKYLISL	1	1	1			0	1.83148	2	1418.86	0.309344	38.406	0
	Medium	IADVPGIGNITAEKLKKLGInKLVDTLA	2	1	1		N21(Deamidated)	0	1.83013	5	2905.72	6.74186	54.5808	0
	Medium	AVATAnYEARKFGVKAGIPIVE	5	1	1		N6(Deamidated)	0	1.80817	3	2305.22	-15.8138	49.3477	0
	Medium	YAQVEEVLNPSLKGKPVVVSVFSGRFEDSGAVATANYEARKFGVKA	1	1	1			0	1.80076	4	4914.59	2.36013	49.3256	0
	Medium	SGRFEDSG	1	1	1			0	1.79249	2	854.363	-1.49098	12.4595	0
	Medium	VKAGIPIVE	2	1	1			0	1.77798	2	925.572	-0.184208	27.9613	0
	Medium	ARDEYNEPIRTRVRKSIGRIVTIKRNSRNLEEIKPYLF	19	1	1			0	1.7774	4	4630.59	3.06614	56.8944	0
	Medium	ARDEYnEPIRTRVRKSIGRIVTI	1	1	1		N6(Deamidated)	0	1.74988	5	2743.54	3.8355	34.9635	0
	Medium	IEESYYKLD	2	1	1			0	1.73435	2	1159.55	-0.918047	27.1335	0
	Medium	AIHVVAVTEDL	1	1	1			0	1.72924	2	1166.64	-0.0807524	35.6468	0
	Medium	RNLEEIKPYL	2	1	1			0	1.72776	2	1274.71	-0.27674	28.4162	0
	Medium	YAqVEEVLnPSLKGKPVVVSVFSGRFEDSGAVATAnY	1	1	1		Q3(Deamidated); N9(Deamidated); N36(Deamidated)	0	1.72061	4	3931.03	16.0379	51.2639	0
	Medium	IGLDKFFD	10	1	1			0	1.71943	2	954.493	-0.0751279	43.5401	0
	Medium	EVLNPSLKGKPVVVSVFSGRFEDSG	1	1	1			0	1.71641	4	2647.4	-4.35431	42.0589	0
	Medium	KVRDYREAYALG	1	1	1			0	1.70875	3	1440.76	0.926621	19.0714	0
	Medium	KKILPNA	2	1	1			0	1.70464	2	783.506	-2.99429	14.0488	0
	Medium	SGRFEDSGAVATANYEARKFGVKAGIPIVEA	2	1	1			0	1.70184	3	3210.66	2.40175	42.8077	0
	Medium	AVYLPIRKEVYQQVSARIINL	1	1	1			0	1.68793	4	2473.43	0.323024	52.499	0
	Medium	PKAIHVVAVTEDL	1	1	1			0	1.67828	2	1391.79	-0.180488	30.2602	0
	Medium	LDIVSRGRTFPH	2	1	1			0	1.67798	3	1397.77	0.847481	21.7534	0
	Medium	EFDKLKGIIGEAKAKYL	1	1	1			0.5256	1.67414	4	1923.1	0.212361	38.8839	0
	Medium	DIVSRGRTFPH	2	1	1			0	1.65617	3	1284.68	0.537388	17.1809	0
	Medium	LREYSE	1	1	1			0	1.65561	2	796.384	0.16737	13.0988	0
	Medium	YAESVKLLqKILEEDERKIRRIGVRFSKF	1	1	1		Q9(Deamidated)	0	1.6554	6	3552.03	7.56118	66.481	0
	Medium	HHIIVL	3	1	1			0	1.64895	2	731.455	-2.42794	23.641	0
	Medium	ARIInL	2	1	1		N5(Deamidated)	0	1.64208	2	700.435	0.0742366	29.4465	0
	Medium	SDKVRDYREAYALGL	2	1	1			0.0409	1.64099	4	1755.91	2.56951	24.4733	0
	Medium	ARIINL	5	1	1			0	1.63213	2	699.451	-0.875227	26.6682	0
	Medium	FRAIEES	5	1	1			0	1.62334	2	851.426	-0.254387	16.3236	0
	Medium	ARIINLL	1	1	1			0	1.61653	2	812.536	0.718658	38.548	0
	Medium	AKKILPnAVYLPIRKEVYqQ	2	1	1		N7(Deamidated); Q19(Deamidated)	0	1.61512	4	2373.37	7.92636	33.6169	0
	Medium	ARDEYnEPIRTRVRKSIGRIVTIKRn	1	1	1		N6(Deamidated); N26(Deamidated)	0	1.60296	6	3142.78	8.27254	30.6561	0
	Medium	AKPNGIKVIDDEEVKRLIREL	1	1	1			0.6372	1.60021	5	2435.4	-0.789936	33.6681	0
	Medium	DEEVKRLIRELDIADVPGIGnITAEKLKKLGInKLVDTL	1	1	1		N21(Deamidated); N33(Deamidated)	0	1.59365	4	4331.48	7.25091	67.2861	0
	Medium	AKKILPN	2	1	1			0	1.56942	2	783.508	-0.890987	13.1163	0
	Medium	EYnEPIRTRVRKSIGRIVTIKRnSRnL	2	1	1		N3(Deamidated); N23(Deamidated); N26(Deamidated)	0.5667	1.56394	5	3271.77	-18.7998	41.9314	0
	Medium	AESVKLLQKILEEDERKIRRIGVRFSKF	1	1	1			0	1.56162	6	3387.97	2.47867	63.8275	0
	Medium	VLnPSLKGKPVVVSVFSGRFEDSGA	1	1	1		N3(Deamidated)	0	1.55545	3	2590.4	3.41694	40.1728	0
	Medium	TVTVGISKnKVFAKIAADIAKPnGI	1	1	1		N9(Deamidated); N23(Deamidated)	0.6041	1.53858	3	2557.5	16.3053	36.8505	0
	Medium	AIGLDKFFDT	2	1	1			0	1.53727	2	1126.58	-0.245862	45.8839	0
	Medium	DKRIPKAIHVVA	1	1	1			0	1.5293	3	1346.82	-1.69642	18.0641	0
	Medium	SRnLEEIKPYLF	1	1	1		N3(Deamidated)	0	1.52868	2	1509.79	-0.310094	40.3252	0
	Medium	DISDKVRDYREAYALGL	2	1	1			0.4983	1.48954	3	1984.02	0.990288	36.3641	0
	Medium	SIGRIVTIKRNSRNLEEIKPYL	1	1	1			0.3165	1.48935	4	2599.49	-3.77526	35.7648	0
	Medium	ADVPGIGNITAEKLKKLGINKLVDTL	1	1	1			0.6637	1.48864	5	2720.6	3.58181	46.9595	0
	Medium	ERKIRRIGVRFSKF	2	1	1			0	1.48763	5	1792.08	-3.08086	23.1984	0
	Medium	FSGRFEDSG	2	1	1			0	1.4799	2	1001.43	0.25209	16.9623	0
	Medium	ARDEYNEPIRTRVRKSIGRIVTIKRNSRnLEEIKPYL	5	1	1		N29(Deamidated)	0	1.47971	4	4484.52	4.89281	50.8711	0
	Medium	DEAYLDISDKVRDYREAYALGL	1	1	1			0.51	1.47474	3	2575.27	2.57556	46.9544	0
	Medium	NITAEKLKKLGINKLVDTLA	1	1	1			0	1.46932	4	2182.31	-1.3443	42.6819	0
	Medium	IADVPGIGNITAEKLKKLGINKLVDTLAIE	4	1	1			0	1.46873	5	3146.84	0.867345	57.9868	0
	Medium	SGRFEDSGAVATA	1	1	1			0	1.46635	2	1267.6	2.95763	17.9073	0
	Medium	HVVAVTEDLDIVSRGRTFPHGI	1	1	1			0	1.46583	4	2418.26	-9.9824	35.0996	0
	Medium	GIKVID	2	1	1			0	1.46404	2	644.397	-1.67012	17.5996	0
	Medium	AKKILPn	3	1	1		N7(Deamidated)	0	1.46258	2	784.491	-1.75489	14.3301	0
	Medium	AIEFDKLKGIIGEAKAKYL	1	1	1			0	1.45992	5	2107.22	0.170713	47.4558	0
	Medium	ARDEYNEPIRTRVRKSIGRIVTIKRnSRnLEEIKPYLF	10	1	1		N26(Deamidated); N29(Deamidated)	0	1.45428	4	4632.58	7.64667	55.1341	0
	Medium	AKKILP	1	1	1			0	1.44999	2	669.464	-2.10352	14.1206	0
	Medium	FVDFDYF	9	1	1			0	1.44977	2	952.41	1.02295	57.7874	0
	Medium	FRAIEE	1	1	1			0	1.44613	2	764.393	-0.620348	16.7334	0
	Medium	SKFIEA	3	1	1			0	1.4371	2	694.376	-1.21553	16.2634	0
	Medium	YLDISDKVRDYREAYALGL	1	1	1			0	1.4337	4	2260.16	-1.67073	46.5662	0
	Medium	KRNSRnLEEIKPYLFRAIEESYYKLDKRIPKAIHVVAVTED	2	1	1		N6(Deamidated)	0.4664	1.4319	6	4932.67	0.138448	52.0713	0
	Medium	DIADVPGIGNITAEKLKKLGINKLVDTL	1	1	1			0.4781	1.42608	4	2948.7	-0.312031	54.5374	0
	Medium	YLPIRKEVYQQVSARIInL	1	1	1		N18(Deamidated)	0.2324	1.42427	4	2304.27	-15.4652	34.6638	0
	Medium	NAVYLPIRKEVYqQVSARII	1	1	1		Q13(Deamidated)	0.5407	1.41444	3	2361.29	-15.1833	37.7091	0
	Medium	AIEFDKLK	1	1	1			0	1.40485	2	963.55	-0.569417	21.2655	0
	Medium	IAKPNGIKVIDD	1	1	1			0	1.39447	2	1282.74	-1.22266	22.3393	0
	Medium	IAKPNGIKVIDDEEVKRLIRELDIAD	1	1	1			0	1.3587	5	2962.66	2.04784	53.2701	0
	Medium	AGIPIVEAKKILPnAVYLPIRKE	1	1	1		N14(Deamidated)	0.7295	1.35429	4	2533.5	-3.7092	59.3201	0
	Medium	DIADVPGIGNITAEKLKKLGINKLVDTLAI	9	1	1			0.6018	1.35185	3	3132.83	2.19311	61.478	0
	Medium	IGLDKFF	3	1	1			0	1.3485	2	839.466	-0.118228	43.0185	0
	Medium	VYLPIRKEVYqqVS	1	1	1		Q11(Deamidated); Q12(Deamidated)	0	1.34631	2	1723.93	1.62744	34.5114	0
	Medium	FDKLKGIIGEAKAKYLISLA	1	1	1			0	1.34538	4	2178.29	-1.03981	47.3227	0
	Medium	EYnEPIRTRVRKSIGRIVTIKRNSRN	2	1	1		N3(Deamidated)	0.6716	1.33619	5	3156.73	-16.0309	44.1698	0
	Medium	LARDEYnEPIRTRVRKSIGRIVTIKRnSRnLEEIKPYLF	1	1	1		N7(Deamidated); N27(Deamidated); N30(Deamidated)	0	1.33554	6	4746.67	10.7294	52.9817	0
	Medium	LDIADVPGIGNITAEKLKKLGInKLVDTLAIE	1	1	1		N23(Deamidated)	0	1.33396	5	3375.95	3.73609	64.4673	0
	Medium	ARDEYnEPIRTRVRKSIGRIVTIKRnSRnLEEIKPYL	1	1	1		N6(Deamidated); N26(Deamidated); N29(Deamidated)	0	1.33334	4	4486.53	13.5396	49.1982	0
	Medium	VYLPIRKEVY	1	1	1			0	1.32986	2	1279.74	1.88509	28.7608	0
	Medium	SVFSGRFEDSGAVATAnYEARKFGVKAGIPIVE	1	1	1		N17(Deamidated)	0	1.31999	3	3473.79	6.49447	48.0588	0
	Medium	AVTEDLDIVSRGRTFPHGISKET	2	1	1			0.5166	1.30937	4	2528.31	1.24907	29.5351	0
	Medium	LDIADVPGIGNITAEKLKKLGINKLVDTLAIE	2	1	1			0	1.30869	3	3374.95	0.275022	64.6241	0
	Medium	LDKFFD	1	1	1			0	1.3079	2	784.387	-0.778711	27.5795	0
	Medium	IKRNSRNLEEIKPYLFRAIE	1	1	1			0.1963	1.30703	5	2489.43	14.1466	36.7251	0
	Medium	ITAEKLKKLGInKLVDTLAI	1	1	1		N12(Deamidated)	0.1224	1.28782	4	2182.31	-12.8715	42.6819	0
	Medium	EESYYKLDKRIPKAIHVVAVTEDL	1	1	1			0.5226	1.26645	5	2816.52	1.59441	35.7571	0
	Medium	LARDEYNEPIRTRVRKSIGRIVTIKRNSRNLEEIKPYL	5	1	1			0	1.26612	6	4596.6	1.27167	48.2287	0
	Medium	RAIEES	2	1	1			0	1.26439	2	704.356	-1.26128	11.4464	0
	Medium	IEAIGLD	1	1	1			0	1.25727	2	730.399	0.820065	34.5712	0
	Medium	IEFDKLKGIIGEAKAKYLISLA	17	1	1			0	1.25255	5	2420.42	0.423857	55.0883	0
	Medium	IADVPGIGNITAEKLKKLGInKLVDTL	5	1	1		N21(Deamidated)	0	1.25016	3	2834.67	3.9527	56.7542	0
	Medium	LDKFFDT	2	1	1			0	1.2481	2	885.435	0.193242	29.5847	0
	Medium	IGLDKF	8	1	1			0	1.24581	2	692.397	-1.11359	26.2682	0
	Medium	VPGIGNITAEKLKKLGINKLVDTLAIEF	1	1	1			0	1.23968	3	2994.76	-0.0348197	63.7312	0
	Medium	SRnLEEIKPYLFRAIEESYYKL	1	1	1		N3(Deamidated)	0	1.23563	4	2762.42	-8.55945	32.6364	0
	Medium	DIAKPNGIKVIDDEEVKRLIREL	1	1	1			0.691	1.23444	5	2663.51	0.0579455	45.6792	0
	Medium	ARDEYNEPIRTRVRKSIGRIVTIKRnSRnLEEIKPYL	1	1	1		N26(Deamidated); N29(Deamidated)	0	1.22333	6	4485.51	6.43534	56.2053	0
	Medium	REYSEKIEIASI	2	1	1			0.3297	1.22215	2	1437.76	0.0202748	22.8479	0
	Medium	nKLVDTLAIEFDKLKGIIGEAKAKY	1	1	1		N1(Deamidated)	0	1.22205	5	2778.53	-12.0095	37.1016	0
	Medium	EAKKILPNAVYLPIRKEVYQQVSARIIN	1	1	1			0	1.21728	5	3253.92	12.3313	52.1349	0
	Medium	EEIKPYLFRA	2	1	1			0.4039	1.20988	2	1265.68	-8.49593	46.8973	0
	Medium	KPnGIKVIDDEEVKRLIRELDIADVPGIGnI	1	1	1		N3(Deamidated); N30(Deamidated)	0	1.2094	5	3430.93	14.8449	54.4174	0
	Medium	AKPnGIKVIDDEEVKRLIRELD	1	1	1		N4(Deamidated)	0	1.20816	4	2551.45	17.966	56.1639	0
	Medium	QVEEVLNPSLKGKPVVVSVFS	4	1	1			0.7091	1.20607	3	2255.26	-1.3211	41.7397	0
	Medium	DKFFDT	4	1	1			0	1.18795	2	772.351	-0.694929	24.1244	0
	Medium	AKKILPnAVYLPIRKEVYqqVSA	1	1	1		N7(Deamidated); Q19(Deamidated); Q20(Deamidated)	0	1.18381	3	2631.51	11.8144	40.7119	0
	Medium	GEAKAKYLISL	1	1	1			0	1.17477	2	1192.69	0.511586	27.7342	0
	Medium	nLEEIKPYLFRAIEESYYKLD	1	1	1		N1(Deamidated)	0	1.17271	3	2634.31	-9.55027	68.6714	0
	Medium	YAqVEEVLNPSL	6	1	1		Q3(Deamidated)	0	1.15908	2	1362.68	-0.558595	49.8367	0
	Medium	qqVSARIInLLREYSEKIEIAS	1	1	1		Q1(Deamidated); Q2(Deamidated); N9(Deamidated)	0.5901	1.15813	3	2563.35	-4.40301	42.5706	0
	Medium	AKYLISL	1	1	1			0	1.13767	2	807.498	0.293453	33.5158	0
	Medium	VLnPSLKGKPVVVSVF	1	1	1		N3(Deamidated)	0	1.13703	2	1684.03	12.8212	38.3172	0
	Medium	AKIAADIAK	1	1	1			0	1.1224	2	900.552	0.91091	14.8672	0
	Medium	KRNSRnLE	1	1	1		N6(Deamidated)	0.5608	1.11664	2	1017.55	3.95826	27.2915	0
	Medium	EIASIDEAYLDISDKVRDYREAYA	2	1	1			0	1.11653	3	2805.34	-7.60348	56.0391	0
	Medium	DIVSRGRTFPHGI	2	1	1			0.3967	1.11408	3	1454.79	-0.287655	21.6919	0
	Medium	IKPYLF	1	1	1			0	1.10915	2	780.464	-1.51231	32.4506	0
	Medium	HHHIIVL	1	1	1			0	1.1068	2	868.515	-0.230379	22.7714	0
	Medium	VYLPIRKEVYQQ	1	1	1			0	1.10114	3	1535.86	1.30171	28.2267	0
	Medium	LAIEFDKLKGIIG	1	1	1			0	1.0873	2	1416.85	1.5195	50.4342	0
	Medium	HHHIIVLFVDFDYFYAQVEEVL	1	1	1			0	1.07658	3	2733.39	5.25427	42.6288	0
	Medium	VTEDLDIVSRGRTF	1	1	1			0	1.0481	2	1607.85	4.14547	32.3637	0
	Medium	RIVTIKRNSRNLEEIKPYLF	2	1	1			0	1.02351	3	2489.44	-0.0395889	36.7367	0
	Medium	YAqVEEVLnPSLKGKPVVVSVFSGRFEDSGAVATAn	1	1	1		Q3(Deamidated); N9(Deamidated); N36(Deamidated)	0	1.01921	3	3767.96	15.3172	49.6018	0
	Medium	RNLEEIKPYLFRAIE	1	1	1			0.7159	1.0189	3	1891.04	0.475143	31.4386	0
	Medium	EVLNPSLKGKPVVVS	1	1	1			0	0.99699	2	1565.93	-0.627618	26.4033	0
	Medium	KKILPnA	1	1	1		N6(Deamidated)	0.3836	0.983395	2	784.491	-2.84412	14.2053	0
	Medium	VDFDYF	1	1	1			0	0.957259	2	805.339	-1.51912	49.1472	0
	Medium	AIHVVA	1	1	1			0	0.933044	2	609.372	0.95643	16.0493	0
	Medium	VAVTEDLDIVSRGRTFPH	1	1	1			0	0.896483	2	2012.06	0.250914	40.0721	0
	Medium	YSEKIEIAS	1	1	1			0	0.840614	2	1039.53	0.269437	21.6407	0
	Medium	LKGIIG	1	1	1			0	0.821046	2	600.407	-0.941142	17.7158	0
	Medium	EYSEKIEIASID	1	1	1			0.7545	0.811491	2	1396.69	1.55917	32.8784	0
